# Supplementary material for: The Solvation Effect of C=O Group of Cyclic Anhydrides in Solution
Source: Int J Mol Sci. 2023 Apr 4;24(7):6724. doi: 10.3390/ijms24076724 (PMC10095546; doi:10.3390/ijms24076724)
Supplement: Supplementary file 1 [file ijms-24-06724-s001.zip]

Archive with 1 entries (1 files):
- ijms-2269089-supplementary.pdf
